# Supplementary material for: Telomere Length, Apoptotic, and Inflammatory Genes: Novel Biomarkers of Gastrointestinal Tract Pathology and Meat Quality Traits in Chickens under Chronic Stress (Gallus gallus domesticus)
Source: Animals (Basel). 2021 Nov 16;11(11):3276. doi: 10.3390/ani11113276 (PMC8614256; doi:10.3390/ani11113276)
Supplement: Supplementary file 1 [file animals-11-03276-s001.zip]

Archive with 1 entries (1 files):
- animals-1386788-supplementary.pdf
